# Supplementary material for: Interaction of Avapritinib with Congo Red in Pancreatic Cancer Cells: Molecular Modeling and Biophysical Studies
Source: Int J Mol Sci. 2025 Feb 25;26(5):1980. doi: 10.3390/ijms26051980 (PMC11901030; doi:10.3390/ijms26051980)
Supplement: Supplementary file 1 [file ijms-26-01980-s001.zip]

Archive with 1 entries (1 files):
- ijms-3454518-supplementary.pdf
